# Supplementary material for: First Report of an Extensively Drug-Resistant ST23 Klebsiella pneumoniae of Capsular Serotype K1 Co-Producing CTX-M-15, OXA-48 and ArmA in Spain
Source: Antibiotics (Basel). 2021 Feb 4;10(2):157. doi: 10.3390/antibiotics10020157 (PMC7913926; doi:10.3390/antibiotics10020157)
Supplement: Supplementary file 1 [file antibiotics-10-00157-s001.zip]

Archive with 2 entries (2 files):
- antibiotics-1092581-supplementary.pdf
- antibiotics-1092581-supplementary2.pdf
